# Supplementary material for: A Mechanistic Model of Intermittent Gastric Emptying and Glucose-Insulin Dynamics following a Meal Containing Milk Components
Source: PLoS One. 2016 Jun 2;11(6):e0156443. doi: 10.1371/journal.pone.0156443 (PMC4890795; doi:10.1371/journal.pone.0156443)
Supplement: S1 File — (XLSX) [file pone.0156443.s001.xlsx]

## Sheet: Sheet1
Animal 1
body weight (kg)	75.1
time	acetaminophen	plasma glucose	plasma insulin
(min post meal)	(mg/L)	(mM)	(ng/ml)
0	0	6.17806	0.228
30	4.33652	6.9624	1.154
60	7.78351	6.19623	0.544
90	8.78424	5.4488	0.411
120	9.11782	5.16885	0.5
150	11.5641	6.37479	0.648
180	9.78498	5.96653	0.455
210	14.6775	7.28642	1.606
240	14.1215	5.15718	0.358
300	15.6782	6.06343	0.626
360	14.6775	6.36402	0.436
420	13.7879	6.77946	0.158
Animal 2
body weight (kg)	87.7
time	acetaminophen	plasma glucose	plasma insulin
(min post meal)	(mg/L)	(mM)	(ng/ml)
0	0	5.90458	0.088
30	3.95532	5.93482	0.07
60	8.83754	8.25602	0.549
90	12.9061	9.11068	4.444
120	13.836	6.43641	2.949
150	13.7198	5.98432	0.85
180	16.0446	5.17265	0.364
210	19.0669	8.0572	1.112
240	18.4857	6.37687	2.539
300	14.6497	5.94657	0.51
360	14.1847	5.76216	0.42
420	10.4649	5.21847	0.394
Animal 3
body weight (kg)	77.8
time	acetaminophen	plasma glucose	plasma insulin
(min post meal)	(mg/L)	(mM)	(ng/ml)
0	0	3.25586	0.195
30	7.95717	4.81353	0.458
60	17.1544	6.81894	0.906
90	26.0772	7.24784	5.06
120	26.0772	6.42683	3.94
150	24.8417	4.73816	1.617
180	14.463	5.11591	0.633
210	20.8608	4.99478	0.595
240	16.6054	4.08673	0.183
300	14.1344	4.30298	0.229
360	10.5654	4.96517	0.183
420	8.36899	5.89564	0.135
Animal 4
body weight (kg)	68.4
time	acetaminophen	plasma glucose	plasma insulin
(min post meal)	(mg/L)	(mM)	(ng/ml)
0	0	4.18102	0.057
30	7.0489	4.42648	0.189
60	16.4322	6.63295	0.57
90	14.2453	8.01322	2.189
120	16.9915	6.4373	3.008
150	16.0687	6.31457	1.937
180	14.8151	5.79519	1.079
210	12.8777	5.50882	0.94
240	12.3079	5.14507	0.438
300	12.8592	4.35178	0.144
360	10.4506	4.34555	0.083
420	5.47019	5.16375	0.084
